# Supplementary material for: Population genetic structure of Patagonian toothfish (Dissostichus eleginoides) in the Southeast Pacific and Southwest Atlantic Ocean
Source: PeerJ. 2018 Jan 16;6:e4173. doi: 10.7717/peerj.4173 (PMC5774298; doi:10.7717/peerj.4173)
Supplement: Data S1 — Contains original individual genotypes in GENALEX format. [file peerj-06-4173-s001.xlsx]

## Sheet: Hoja1
6	357	8	27	25	42	24	54	66	48	71
			PN	PS	IQ	GP	PW	DR	IF	IG
ID	POP	De4		De9		De30		De2		To2		To5			x	y
Ind001	PN	272	266	246	228	144	148	160	172	139	139	161	161		-81.25	-7.58333
Ind002	PN	278	272	232	228	172	160	138	138	127	135	161	161		-81.25	-7.58333
Ind003	PN	0	0	254	228	180	172	148	132	129	137	161	161		-81.25	-7.58333
Ind004	PN	0	0	224	222	170	164	140	134	133	143	161	161		-81.25	-7.58333
Ind007	PN	290	287	256	240	194	160	156	134	125	145	161	163		-81.25	-7.58333
Ind009	PN	284	281	230	218	172	160	138	122	151	157	161	161		-81.25	-7.58333
Ind010	PN	281	275	228	210	172	172	132	118	145	145	161	161		-81.25	-7.58333
Ind011	PN	275	266	230	122	172	160	142	128	129	151	161	161		-81.25	-7.58333
Ind012	PN	287	278	250	224	176	160	118	114	137	141	161	161		-81.25	-7.58333
Ind013	PN	287	272	264	124	162	162	118	118	125	147	161	161		-81.25	-7.58333
Ind014	PN	269	266	232	220	172	172	138	126	131	137	161	161		-81.25	-7.58333
Ind015	PN	269	266	260	220	0	0	130	116	143	155	161	161		-81.25	-7.58333
Ind016	PN	278	266	248	232	184	172	138	118	129	141	161	163		-81.25	-7.58333
Ind018	PN	266	269	234	226	176	162	144	122	119	151	161	163		-81.25	-7.58333
Ind020	PN	0	0	228	226	172	172	150	124	119	129	161	161		-81.25	-7.58333
Ind021	PN	284	269	252	220	172	160	152	128	129	133	161	161		-81.25	-7.58333
Ind024	PN	269	275	256	250	170	160	128	118	143	145	161	163		-81.25	-7.58333
Ind026	PN	0	0	226	212	180	176	128	124	133	137	161	163		-81.25	-7.58333
Ind029	PN	284	275	244	220	0	0	144	136	135	135	161	163		-81.25	-7.58333
Ind030	PN	278	269	242	218	172	160	146	118	131	133	161	161		-81.25	-7.58333
Ind031	PN	269	266	228	228	172	172	154	122	127	145	161	161		-81.25	-7.58333
Ind032	PN	0	0	238	230	162	166	150	134	125	127	161	163		-81.25	-7.58333
Ind037	PN	275	272	238	218	162	160	148	118	139	155	161	161		-81.25	-7.58333
Ind038	PN	287	269	260	232	172	160	138	128	125	137	161	161		-81.25	-7.58333
Ind039	PN	0	0	266	238	182	172	142	142	123	139	161	161		-81.25	-7.58333
Ind041	PN	0	0	250	234	162	162	148	148	119	127	161	161		-81.25	-7.58333
Ind042	PN	0	0	250	244	172	172	132	146	127	131	161	161		-81.25	-7.58333
Ind043	PS	278	272	240	218	172	160	132	158	127	141	161	161		-77.45	-12.7667
Ind044	PS	272	266	256	224	162	172	0	0	131	145	161	161		-77.45	-12.7667
Ind045	PS	284	275	258	236	160	172	0	0	125	129	161	161		-77.45	-12.7667
Ind049	PS	269	266	256	228	172	160	152	136	127	135	161	163		-77.45	-12.7667
Ind051	PS	269	269	242	240	188	172	156	144	133	155	161	163		-77.45	-12.7667
Ind055	PS	275	266	234	230	172	172	126	118	123	135	161	161		-77.45	-12.7667
Ind056	PS	266	263	240	236	176	160	0	0	129	129	161	161		-77.45	-12.7667
Ind057	PS	284	275	260	254	172	164	144	112	135	149	161	161		-77.45	-12.7667
Ind058	PS	272	269	228	220	170	160	138	118	129	131	161	161		-77.45	-12.7667
Ind060	PS	269	269	224	206	172	160	148	132	129	131	161	163		-77.45	-12.7667
Ind061	PS	287	266	272	242	160	160	156	132	121	131	161	161		-77.45	-12.7667
Ind064	PS	275	275	158	158	198	182	146	120	127	131	161	163		-77.45	-12.7667
Ind067	PS	275	266	246	264	160	160	132	132	129	129	161	161		-77.45	-12.7667
Ind070	PS	269	266	158	152	172	172	132	140	125	131	161	161		-77.45	-12.7667
Ind074	PS	269	266	264	238	172	172	132	114	123	137	161	163		-77.45	-12.7667
Ind075	PS	275	272	232	226	172	176	152	130	129	149	161	161		-77.45	-12.7667
Ind076	PS	269	269	250	222	172	172	118	138	0	0	161	161		-77.45	-12.7667
Ind077	PS	299	284	256	212	180	172	118	132	121	137	161	161		-77.45	-12.7667
Ind078	PS	290	278	252	222	160	160	164	138	131	141	161	161		-77.45	-12.7667
Ind080	PS	275	269	238	232	160	160	148	124	131	133	161	163		-77.45	-12.7667
Ind081	PS	278	278	240	216	160	160	142	134	133	149	161	161		-77.45	-12.7667
Ind082	PS	278	275	264	256	180	172	164	132	143	149	161	161		-77.45	-12.7667
Ind083	PS	272	269	234	230	172	160	138	140	127	153	161	161		-77.45	-12.7667
Ind084	PS	293	281	240	220	172	172	132	126	135	155	161	161		-77.45	-12.7667
Ind085	PS	266	272	220	208	162	172	124	124	131	143	161	161		-77.45	-12.7667
Ind086	IQ	290	269	0	0	172	172	134	138	135	149	161	163		-70.8167	-20.2667
Ind088	IQ	281	275	234	232	180	168	118	148	125	143	161	161		-70.8167	-20.2667
Ind089	IQ	278	260	228	246	172	172	134	144	127	143	161	161		-70.8167	-20.2667
Ind090	IQ	275	269	236	236	172	172	118	134	127	143	161	161		-70.8167	-20.2667
Ind092	IQ	260	269	224	226	180	168	134	140	135	143	161	161		-70.8167	-20.2667
Ind093	IQ	293	281	232	228	176	172	130	136	129	139	161	161		-70.8167	-20.2667
Ind095	IQ	275	269	224	224	0	0	128	132	125	129	161	161		-70.8167	-20.2667
Ind096	IQ	266	275	210	212	176	178	116	116	119	119	161	161		-70.8167	-20.2667
Ind098	IQ	266	275	248	250	162	172	126	128	119	139	161	161		-70.8167	-20.2667
Ind099	IQ	260	269	206	208	172	172	136	156	139	139	161	161		-70.8167	-20.2667
Ind100	IQ	272	275	224	226	170	172	136	146	131	137	161	161		-70.8167	-20.2667
Ind101	IQ	278	275	216	220	0	0	118	142	123	129	161	161		-70.8167	-20.2667
Ind103	IQ	266	266	214	266	172	172	118	138	141	145	161	161		-70.8167	-20.2667
Ind104	IQ	269	278	240	242	172	174	116	136	127	141	161	161		-70.8167	-20.2667
Ind105	IQ	272	269	244	246	186	188	0	0	135	147	161	161		-70.8167	-20.2667
Ind106	IQ	278	269	236	234	172	172	124	136	129	141	161	161		-70.8167	-20.2667
Ind107	IQ	278	275	228	226	0	0	118	132	127	137	159	161		-70.8167	-20.2667
Ind108	IQ	284	260	236	256	162	176	130	130	123	145	161	161		-70.8167	-20.2667
Ind109	IQ	266	266	222	224	0	0	122	134	129	133	161	161		-70.8167	-20.2667
Ind110	IQ	275	266	266	252	182	186	140	152	135	145	161	161		-70.8167	-20.2667
Ind112	IQ	272	266	224	238	172	178	116	132	131	135	161	161		-70.8167	-20.2667
Ind113	IQ	281	269	242	272	172	172	118	142	129	159	161	161		-70.8167	-20.2667
Ind115	IQ	284	269	212	224	0	0	126	128	131	137	161	161		-70.8167	-20.2667
Ind116	IQ	272	266	232	236	0	0	116	132	133	149	161	161		-70.8167	-20.2667
Ind117	IQ	284	260	254	256	176	188	132	134	123	145	161	161		-70.8167	-20.2667
Ind121	IQ	281	278	226	224	172	180	140	144	135	143	161	161		-70.8167	-20.2667
Ind122	IQ	284	269	222	222	172	174	118	118	121	129	161	161		-70.8167	-20.2667
Ind123	IQ	281	278	226	224	164	164	118	144	125	135	161	161		-70.8167	-20.2667
Ind125	IQ	278	266	206	206	0	0	118	130	127	131	161	161		-70.8167	-20.2667
Ind126	IQ	281	260	226	234	176	172	130	132	129	129	161	161		-70.8167	-20.2667
Ind128	IQ	272	290	232	230	0	0	118	136	129	133	161	163		-70.8167	-20.2667
Ind132	IQ	284	275	222	222	0	0	126	148	135	137	161	161		-70.8167	-20.2667
Ind133	IQ	281	278	238	222	172	172	118	140	123	129	161	161		-70.8167	-20.2667
Ind136	IQ	272	266	238	226	172	172	138	140	133	137	161	161		-70.8167	-20.2667
Ind138	IQ	275	266	230	226	0	0	116	148	139	141	161	161		-70.8167	-20.2667
Ind139	IQ	272	266	244	244	172	172	118	122	135	145	161	161		-70.8167	-20.2667
Ind140	IQ	281	281	252	232	176	172	118	132	125	151	161	161		-70.8167	-20.2667
Ind141	IQ	272	269	220	220	180	180	140	150	123	131	161	161		-70.8167	-20.2667
Ind143	IQ	287	281	224	224	172	160	118	148	131	141	161	163		-70.8167	-20.2667
Ind146	IQ	278	269	212	214	0	0	138	128	119	147	161	163		-70.8167	-20.2667
Ind149	IQ	272	272	238	230	172	172	118	144	123	135	161	161		-70.8167	-20.2667
Ind151	IQ	287	269	226	210	172	172	138	140	119	129	161	161		-70.8167	-20.2667
Ind351	GP	275	290	228	230	0	0	128	138	123	149	161	161		-75.4167	-48.8667
Ind352	GP	266	275	232	246	0	0	118	118	123	151	161	161		-75.4167	-48.8667
Ind358	GP	278	281	246	222	0	0	128	130	133	149	161	161		-75.4167	-48.8667
Ind361	GP	266	293	234	222	0	0	118	118	141	147	161	161		-75.4167	-48.8667
Ind362	GP	269	278	248	258	0	0	124	130	123	133	161	161		-75.4167	-48.8667
Ind363	GP	269	266	224	226	0	0	120	130	119	119	161	161		-75.4167	-48.8667
Ind365	GP	266	272	226	248	166	172	124	136	133	135	161	161		-75.4167	-48.8667
Ind366	GP	281	287	218	264	172	172	118	118	131	143	161	161		-75.4167	-48.8667
Ind367	GP	266	284	220	232	160	172	0	0	129	131	161	161		-75.4167	-48.8667
Ind368	GP	269	278	224	222	174	172	120	120	135	159	161	161		-75.4167	-48.8667
Ind369	GP	269	272	220	232	160	172	0	0	119	135	161	161		-75.4167	-48.8667
Ind370	GP	275	275	242	252	160	172	0	0	135	143	161	161		-75.4167	-48.8667
Ind371	GP	275	266	220	234	172	172	0	0	131	135	161	161		-75.4167	-48.8667
Ind372	GP	269	272	226	272	172	172	0	0	129	133	161	161		-75.4167	-48.8667
Ind373	GP	260	275	228	228	172	172	122	134	131	133	161	161		-75.4167	-48.8667
Ind374	GP	266	269	224	234	176	162	0	0	119	123	161	161		-75.4167	-48.8667
Ind376	GP	269	275	228	244	172	172	118	118	129	161	161	161		-75.4167	-48.8667
Ind377	GP	269	272	224	248	174	172	0	0	129	131	161	161		-75.4167	-48.8667
Ind378	GP	272	281	230	246	160	168	120	120	119	131	161	161		-75.4167	-48.8667
Ind379	GP	275	296	214	240	0	0	138	136	135	145	161	161		-75.4167	-48.8667
Ind380	GP	275	281	208	218	172	172	0	0	125	151	161	161		-75.4167	-48.8667
Ind381	GP	281	284	226	256	0	0	126	134	141	147	161	163		-75.4167	-48.8667
Ind385	GP	260	266	218	228	172	182	0	0	123	143	161	161		-75.4167	-48.8667
Ind386	GP	275	281	220	230	172	172	0	0	131	137	161	161		-75.4167	-48.8667
Ind387	PW	272	281	226	226	172	172	130	118	127	129	161	161		-67.6222	-54.9223
Ind388	PW	275	284	222	224	174	176	118	140	131	147	161	161		-67.6222	-54.9223
Ind389	PW	281	287	222	242	172	172	0	0	135	149	161	161		-67.6222	-54.9223
Ind390	PW	266	287	222	254	172	172	0	0	133	157	161	161		-67.6222	-54.9223
Ind391	PW	275	278	226	228	172	174	118	130	131	137	161	161		-67.6222	-54.9223
Ind392	PW	275	284	224	226	0	0	118	118	127	141	161	161		-67.6222	-54.9223
Ind393	PW	275	281	228	234	172	172	118	120	119	141	161	161		-67.6222	-54.9223
Ind394	PW	266	287	222	226	172	172	118	118	137	143	161	161		-67.6222	-54.9223
Ind395	PW	269	284	218	264	172	176	0	0	127	135	161	161		-67.6222	-54.9223
Ind396	PW	266	287	222	234	160	170	118	140	133	153	161	161		-67.6222	-54.9223
Ind397	PW	284	272	212	232	162	172	118	118	123	133	161	161		-67.6222	-54.9223
Ind398	PW	269	272	0	0	162	172	118	118	119	151	161	161		-67.6222	-54.9223
Ind399	PW	266	272	234	250	160	160	122	122	127	131	161	161		-67.6222	-54.9223
Ind401	PW	269	269	218	222	162	162	118	136	119	143	161	161		-67.6222	-54.9223
Ind402	PW	266	269	252	228	172	180	118	136	143	159	161	163		-67.6222	-54.9223
Ind403	PW	287	272	222	222	172	172	118	138	133	135	161	163		-67.6222	-54.9223
Ind404	PW	269	281	222	228	172	172	118	132	127	143	161	161		-67.6222	-54.9223
Ind405	PW	272	290	224	252	172	176	0	0	121	129	161	161		-67.6222	-54.9223
Ind406	PW	287	275	232	230	162	172	0	0	129	141	161	161		-67.6222	-54.9223
Ind407	PW	263	284	212	218	172	178	0	0	131	151	161	161		-67.6222	-54.9223
Ind409	PW	284	266	234	236	172	172	118	122	133	139	161	161		-67.6222	-54.9223
Ind410	PW	269	272	226	232	160	172	126	128	135	137	161	161		-67.6222	-54.9223
Ind411	PW	275	287	222	232	160	172	128	126	143	143	161	161		-67.6222	-54.9223
Ind412	PW	290	275	0	0	160	172	118	140	129	129	161	161		-67.6222	-54.9223
Ind413	PW	284	284	0	0	170	176	118	126	127	139	161	161		-67.6222	-54.9223
Ind414	PW	266	275	230	232	172	176	118	136	125	127	161	161		-67.6222	-54.9223
Ind415	PW	266	284	226	226	172	172	0	0	141	143	161	161		-67.6222	-54.9223
Ind416	PW	269	284	218	224	172	180	138	136	121	149	161	161		-67.6222	-54.9223
Ind417	PW	272	275	220	224	172	172	128	130	133	137	161	161		-67.6222	-54.9223
Ind418	PW	269	278	230	238	172	172	0	0	127	129	161	161		-67.6222	-54.9223
Ind419	PW	266	269	224	268	172	174	118	128	125	133	161	161		-67.6222	-54.9223
Ind420	PW	260	287	234	260	172	180	0	0	119	133	161	161		-67.6222	-54.9223
Ind421	PW	275	278	222	222	172	184	0	0	129	145	161	161		-67.6222	-54.9223
Ind422	PW	272	272	242	242	172	178	124	124	119	131	161	161		-67.6222	-54.9223
Ind423	PW	278	287	220	232	172	174	122	122	133	137	161	161		-67.6222	-54.9223
Ind424	PW	269	284	224	228	172	172	120	144	119	127	161	161		-67.6222	-54.9223
Ind425	PW	266	269	222	238	162	172	130	130	137	147	161	161		-67.6222	-54.9223
Ind426	PW	269	278	226	238	160	172	134	136	131	135	161	161		-67.6222	-54.9223
Ind427	PW	269	269	224	232	172	172	0	0	125	135	161	161		-67.6222	-54.9223
Ind428	PW	266	269	220	240	162	176	130	138	125	135	161	161		-67.6222	-54.9223
Ind429	PW	275	290	0	0	172	172	118	124	127	129	161	161		-67.6222	-54.9223
Ind431	PW	272	272	220	232	162	170	0	0	129	149	161	161		-67.6222	-54.9223
Ind432	PW	269	281	242	254	168	172	0	0	129	145	161	161		-67.6222	-54.9223
Ind433	PW	266	275	218	228	172	180	126	126	129	143	161	161		-67.6222	-54.9223
Ind434	PW	266	266	252	258	172	176	0	0	119	155	161	161		-67.6222	-54.9223
Ind436	PW	266	275	216	230	162	178	118	118	133	139	161	161		-67.6222	-54.9223
Ind437	PW	266	275	0	0	172	172	118	118	127	135	161	161		-67.6222	-54.9223
Ind438	PW	290	290	230	262	172	176	0	0	131	149	161	161		-67.6222	-54.9223
Ind439	PW	287	293	222	226	160	160	0	0	129	131	161	161		-67.6222	-54.9223
Ind440	PW	281	269	0	0	162	172	118	118	127	131	161	163		-67.6222	-54.9223
Ind441	PW	269	266	238	242	160	172	118	128	137	141	161	161		-67.6222	-54.9223
Ind442	PW	278	275	218	232	172	172	118	132	129	135	161	161		-67.6222	-54.9223
Ind443	PW	269	269	224	222	160	172	0	0	137	143	161	161		-67.6222	-54.9223
Ind444	PW	266	281	210	240	162	182	112	124	137	143	161	161		-67.6222	-54.9223
Ind446	DR	269	281	222	228	174	176	120	132	137	143	161	161		-68.6167	-56.5
Ind447	DR	269	275	218	228	162	180	118	118	137	143	161	161		-68.6167	-56.5
Ind448	DR	266	272	218	228	162	162	0	0	119	135	161	161		-68.6167	-56.5
Ind449	DR	275	275	220	258	172	172	116	134	129	135	161	161		-68.6167	-56.5
Ind450	DR	269	278	216	244	172	172	0	0	119	141	161	161		-68.6167	-56.5
Ind451	DR	272	272	218	230	172	172	118	118	121	151	161	161		-68.6167	-56.5
Ind452	DR	275	284	212	230	162	176	0	0	129	133	161	161		-68.6167	-56.5
Ind453	DR	281	293	220	266	180	180	0	0	131	133	161	161		-68.6167	-56.5
Ind454	DR	272	272	218	228	168	172	0	0	135	137	161	161		-68.6167	-56.5
Ind455	DR	281	284	218	228	172	172	0	0	119	129	161	161		-68.6167	-56.5
Ind456	DR	269	278	218	266	172	172	124	126	131	135	161	161		-68.6167	-56.5
Ind457	DR	266	272	220	226	172	176	128	130	137	159	161	161		-68.6167	-56.5
Ind458	DR	269	293	218	228	162	172	118	122	119	137	161	161		-68.6167	-56.5
Ind459	DR	272	272	242	258	172	172	118	118	135	141	161	161		-68.6167	-56.5
Ind460	DR	269	272	218	222	172	178	118	136	131	137	161	161		-68.6167	-56.5
Ind461	DR	269	287	230	248	172	178	140	142	131	135	161	161		-68.6167	-56.5
Ind462	DR	275	278	218	230	172	172	118	134	127	147	161	161		-68.6167	-56.5
Ind463	DR	266	266	218	222	176	176	118	144	131	143	161	161		-68.6167	-56.5
Ind464	DR	266	272	218	228	172	180	116	130	127	159	161	163		-68.6167	-56.5
Ind465	DR	266	275	226	234	172	172	130	128	131	133	161	163		-68.6167	-56.5
Ind466	DR	275	287	218	230	172	176	120	140	133	137	161	161		-68.6167	-56.5
Ind467	DR	269	272	218	244	162	172	118	138	129	131	161	161		-68.6167	-56.5
Ind468	DR	275	278	218	240	170	172	118	118	129	145	161	161		-68.6167	-56.5
Ind469	DR	263	269	224	228	162	164	136	134	137	147	161	161		-68.6167	-56.5
Ind470	DR	272	272	218	230	166	166	126	126	131	139	161	161		-68.6167	-56.5
Ind471	DR	281	281	226	230	160	160	116	134	127	137	161	163		-68.6167	-56.5
Ind472	DR	275	281	218	230	172	172	122	132	131	135	161	161		-68.6167	-56.5
Ind473	DR	266	272	228	252	174	180	118	122	127	145	161	161		-68.6167	-56.5
Ind474	DR	263	290	238	260	184	184	130	140	129	135	161	161		-68.6167	-56.5
Ind475	DR	281	287	220	256	176	180	118	130	125	143	161	161		-68.6167	-56.5
Ind476	DR	266	272	218	240	164	176	132	136	133	157	161	161		-68.6167	-56.5
Ind477	DR	269	290	232	250	172	172	118	118	125	137	161	161		-68.6167	-56.5
Ind478	DR	269	290	218	230	172	172	118	130	121	137	161	161		-68.6167	-56.5
Ind479	DR	272	281	220	244	162	170	120	122	131	139	161	161		-68.6167	-56.5
Ind480	DR	269	278	224	256	172	172	118	118	133	139	161	161		-68.6167	-56.5
Ind481	DR	269	281	218	228	172	172	118	118	147	149	161	161		-68.6167	-56.5
Ind482	DR	281	284	238	266	166	172	122	136	127	149	161	163		-68.6167	-56.5
Ind483	DR	272	272	218	232	162	178	122	144	129	139	161	161		-68.6167	-56.5
Ind484	DR	269	287	218	230	172	180	118	118	119	129	161	161		-68.6167	-56.5
Ind485	DR	269	284	220	226	172	176	128	130	119	137	161	161		-68.6167	-56.5
Ind486	DR	275	296	222	226	172	172	132	142	129	129	161	161		-68.6167	-56.5
Ind487	DR	287	290	218	230	160	172	118	122	133	139	161	161		-68.6167	-56.5
Ind488	DR	266	266	212	228	172	180	138	140	119	131	161	161		-68.6167	-56.5
Ind489	DR	269	272	224	228	172	172	122	132	129	143	161	161		-68.6167	-56.5
Ind490	DR	266	272	226	232	168	172	118	130	143	149	161	161		-68.6167	-56.5
Ind491	DR	275	284	218	230	176	176	118	142	141	149	161	161		-68.6167	-56.5
Ind492	DR	281	287	226	264	172	172	112	138	137	143	161	161		-68.6167	-56.5
Ind493	DR	281	287	220	226	172	178	118	138	137	143	161	161		-68.6167	-56.5
Ind494	DR	266	269	220	220	160	172	118	126	127	129	161	161		-68.6167	-56.5
Ind495	DR	266	269	220	220	168	172	118	126	127	129	161	161		-68.6167	-56.5
Ind496	DR	272	281	230	262	172	178	172	118	119	137	161	161		-68.6167	-56.5
Ind497	DR	266	275	222	232	172	180	134	146	125	129	161	161		-68.6167	-56.5
Ind498	DR	272	287	226	268	174	176	118	142	131	143	161	161		-68.6167	-56.5
Ind499	DR	275	278	220	254	172	188	132	146	127	145	161	161		-68.6167	-56.5
Ind500	DR	272	275	232	238	172	172	118	140	133	151	161	161		-68.6167	-56.5
Ind501	DR	269	272	218	240	162	172	126	138	129	131	161	161		-68.6167	-56.5
Ind502	DR	275	278	220	244	162	152	118	138	127	137	161	161		-68.6167	-56.5
Ind503	DR	281	281	224	240	172	172	130	138	129	149	161	161		-68.6167	-56.5
Ind504	DR	281	287	220	282	172	174	118	124	127	149	161	161		-68.6167	-56.5
Ind505	DR	269	272	220	232	176	178	118	118	127	129	161	161		-68.6167	-56.5
Ind506	DR	269	278	232	232	172	184	118	134	129	145	161	161		-68.6167	-56.5
Ind507	DR	278	281	224	272	164	172	118	138	129	131	161	161		-68.6167	-56.5
Ind508	DR	269	272	226	230	172	172	130	138	119	147	161	161		-68.6167	-56.5
Ind509	DR	275	278	218	228	172	176	122	122	129	147	161	161		-68.6167	-56.5
Ind510	DR	275	281	224	260	160	180	118	118	127	137	161	161		-68.6167	-56.5
Ind511	DR	272	284	220	232	162	172	118	134	119	129	161	161		-68.6167	-56.5
Ind512	IF	284	287	234	250	172	172	114	148	125	135	161	161		-54.4667	-49.5667
Ind513	IF	272	275	216	254	172	180	118	132	125	135	161	161		-54.4667	-49.5667
Ind514	IF	266	275	220	244	0	0	118	136	125	137	161	161		-54.4667	-49.5667
Ind515	IF	269	275	222	242	172	176	122	134	129	139	161	161		-54.4667	-49.5667
Ind516	IF	269	275	232	268	162	176	140	138	125	131	161	161		-54.4667	-49.5667
Ind517	IF	266	269	246	278	172	176	140	118	123	127	161	161		-54.4667	-49.5667
Ind518	IF	269	269	210	222	0	0	134	118	119	131	161	161		-54.4667	-49.5667
Ind520	IF	269	272	228	256	166	172	144	146	129	139	161	161		-54.4667	-49.5667
Ind521	IF	263	269	226	240	172	174	118	146	119	133	161	161		-54.4667	-49.5667
Ind522	IF	275	296	214	236	172	172	118	130	119	133	161	161		-54.4667	-49.5667
Ind523	IF	275	281	216	226	176	180	116	132	133	133	161	161		-54.4667	-49.5667
Ind525	IF	272	272	228	238	172	176	118	132	121	151	161	161		-54.4667	-49.5667
Ind526	IF	272	278	228	266	172	182	118	140	125	139	161	161		-54.4667	-49.5667
Ind528	IF	272	275	218	224	172	176	112	118	137	147	161	161		-54.4667	-49.5667
Ind529	IF	269	272	232	232	0	0	134	136	153	155	161	161		-54.4667	-49.5667
Ind531	IF	272	278	216	258	0	0	120	134	127	131	161	163		-54.4667	-49.5667
Ind532	IF	272	287	220	226	172	176	118	132	125	163	161	161		-54.4667	-49.5667
Ind533	IF	272	272	238	252	172	172	118	120	129	131	161	161		-54.4667	-49.5667
Ind534	IF	272	278	252	236	172	172	0	0	139	149	161	161		-54.4667	-49.5667
Ind535	IF	272	275	224	258	162	172	128	130	131	157	161	161		-54.4667	-49.5667
Ind536	IF	272	275	230	238	172	176	124	126	133	149	161	161		-54.4667	-49.5667
Ind537	IF	272	290	228	232	162	170	120	122	125	131	161	161		-54.4667	-49.5667
Ind538	IF	269	272	230	250	172	172	0	0	129	129	161	161		-54.4667	-49.5667
Ind539	IF	266	269	224	224	162	176	0	0	123	125	161	161		-54.4667	-49.5667
Ind540	IF	269	284	222	236	172	172	118	134	125	147	161	161		-54.4667	-49.5667
Ind541	IF	272	296	232	250	162	176	118	136	129	137	161	161		-54.4667	-49.5667
Ind542	IF	269	269	246	280	172	180	130	140	143	151	161	161		-54.4667	-49.5667
Ind543	IF	278	281	228	274	162	172	118	146	131	139	161	161		-54.4667	-49.5667
Ind544	IF	266	284	224	240	172	172	126	144	137	145	161	161		-54.4667	-49.5667
Ind545	IF	266	272	222	264	162	162	130	132	119	143	161	161		-54.4667	-49.5667
Ind546	IF	269	269	226	236	162	176	118	118	121	149	161	163		-54.4667	-49.5667
Ind547	IF	266	269	216	230	162	172	118	132	129	141	165	165		-54.4667	-49.5667
Ind548	IF	269	284	240	240	172	180	0	0	123	137	161	161		-54.4667	-49.5667
Ind549	IF	272	290	228	252	168	172	0	0	121	127	161	161		-54.4667	-49.5667
Ind550	IF	266	272	224	246	172	180	128	136	123	129	161	161		-54.4667	-49.5667
Ind551	IF	272	287	218	218	172	172	118	128	141	149	161	161		-54.4667	-49.5667
Ind552	IF	266	290	218	234	172	174	118	132	139	145	161	161		-54.4667	-49.5667
Ind553	IF	266	281	230	240	160	178	114	134	125	143	161	161		-54.4667	-49.5667
Ind554	IF	269	278	224	248	162	172	126	134	123	131	161	161		-54.4667	-49.5667
Ind555	IF	266	275	234	238	160	188	128	138	127	131	161	161		-54.4667	-49.5667
Ind556	IF	275	278	238	256	172	174	148	150	125	145	161	161		-54.4667	-49.5667
Ind557	IF	269	281	226	226	170	180	108	136	123	145	161	161		-54.4667	-49.5667
Ind558	IF	266	272	240	240	162	172	118	134	119	137	161	161		-54.4667	-49.5667
Ind559	IF	278	284	236	240	172	180	122	124	119	131	161	161		-54.4667	-49.5667
Ind560	IF	281	284	218	230	172	176	118	126	127	139	161	161		-54.4667	-49.5667
Ind561	IF	269	275	242	242	168	176	126	124	109	131	161	161		-54.4667	-49.5667
Ind562	IF	269	275	222	234	172	180	118	134	143	149	161	161		-54.4667	-49.5667
Ind563	IF	269	272	220	248	160	178	118	142	119	127	161	161		-54.4667	-49.5667
Ind564	IG	269	275	210	220	172	172	132	148	129	135	161	163		-34	-54.65
Ind567	IG	0	0	218	222	160	172	122	148	123	137	161	163		-34	-54.65
Ind569	IG	284	287	216	232	160	172	124	126	131	131	161	161		-34	-54.65
Ind570	IG	269	272	0	0	176	176	118	140	127	129	161	161		-34	-54.65
Ind571	IG	266	278	218	230	172	172	132	132	129	135	161	161		-34	-54.65
Ind572	IG	260	266	218	230	172	178	118	122	123	135	161	161		-34	-54.65
Ind575	IG	278	278	218	230	172	176	130	118	131	165	161	161		-34	-54.65
Ind576	IG	260	287	218	228	0	0	118	118	129	137	161	161		-34	-54.65
Ind577	IG	260	287	218	230	0	0	118	118	139	135	161	161		-34	-54.65
Ind579	IG	0	0	218	230	172	172	118	136	129	135	161	163		-34	-54.65
Ind580	IG	260	272	0	0	172	172	118	126	129	133	161	161		-34	-54.65
Ind581	IG	260	287	0	0	160	172	118	118	133	133	161	161		-34	-54.65
Ind583	IG	0	0	218	230	162	172	118	138	135	139	161	161		-34	-54.65
Ind584	IG	260	287	218	230	160	176	118	124	131	131	161	161		-34	-54.65
Ind585	IG	269	275	212	218	162	172	124	130	129	137	161	161		-34	-54.65
Ind587	IG	0	0	218	240	164	172	134	132	127	147	161	161		-34	-54.65
Ind588	IG	272	284	218	242	162	172	122	118	123	129	161	161		-34	-54.65
Ind589	IG	260	284	218	230	172	172	116	118	129	137	161	161		-34	-54.65
Ind590	IG	260	287	218	230	0	0	118	134	133	133	161	161		-34	-54.65
Ind591	IG	266	269	218	256	172	172	124	122	131	137	161	161		-34	-54.65
Ind592	IG	260	287	218	228	172	178	118	128	125	133	161	161		-34	-54.65
Ind593	IG	260	290	216	216	172	178	118	140	131	137	161	161		-34	-54.65
Ind594	IG	0	0	218	230	172	172	118	138	131	131	161	161		-34	-54.65
Ind595	IG	0	0	218	230	172	184	118	134	139	147	161	161		-34	-54.65
Ind596	IG	0	0	218	230	172	180	112	138	135	139	161	161		-34	-54.65
Ind599	IG	260	272	218	230	172	172	118	126	129	131	161	161		-34	-54.65
Ind600	IG	260	266	218	254	0	0	118	126	129	133	161	161		-34	-54.65
Ind603	IG	260	269	218	224	162	172	122	120	127	131	161	163		-34	-54.65
Ind606	IG	0	0	218	230	172	172	118	116	129	131	161	161		-34	-54.65
Ind607	IG	260	287	218	230	172	174	128	122	131	137	161	161		-34	-54.65
Ind608	IG	269	278	218	254	160	162	118	124	131	131	161	161		-34	-54.65
Ind609	IG	260	272	218	230	180	182	148	118	131	131	161	161		-34	-54.65
Ind610	IG	260	272	218	228	164	172	118	128	119	129	161	161		-34	-54.65
Ind611	IG	260	266	218	230	172	176	114	116	119	135	161	161		-34	-54.65
Ind612	IG	260	269	218	228	172	172	128	130	133	133	161	161		-34	-54.65
Ind613	IG	260	287	218	230	172	172	126	128	133	133	161	161		-34	-54.65
Ind614	IG	260	284	218	224	0	0	118	126	131	135	161	161		-34	-54.65
Ind615	IG	260	263	218	228	160	172	116	122	129	149	161	161		-34	-54.65
Ind616	IG	0	0	218	230	162	172	118	142	133	133	161	161		-34	-54.65
Ind617	IG	0	0	218	230	162	172	126	126	131	155	161	161		-34	-54.65
Ind618	IG	260	269	218	224	0	0	118	132	127	131	161	161		-34	-54.65
Ind619	IG	266	275	218	238	164	176	118	122	131	157	161	161		-34	-54.65
Ind620	IG	0	0	218	222	172	172	122	138	131	135	161	161		-34	-54.65
Ind623	IG	260	287	218	230	0	0	118	128	129	135	161	163		-34	-54.65
Ind627	IG	260	287	218	230	164	172	116	142	133	139	161	161		-34	-54.65
Ind628	IG	260	287	218	230	172	178	118	132	135	137	161	161		-34	-54.65
Ind629	IG	260	269	218	230	172	178	118	126	131	137	161	161		-34	-54.65
Ind630	IG	260	287	218	228	170	172	118	142	131	133	161	161		-34	-54.65
Ind631	IG	260	266	218	230	172	178	118	132	119	137	161	161		-34	-54.65
Ind632	IG	260	287	218	230	170	172	114	118	131	135	161	161		-34	-54.65
Ind633	IG	260	287	218	230	170	172	124	126	129	133	161	161		-34	-54.65
Ind634	IG	260	287	218	230	162	174	118	126	137	139	161	161		-34	-54.65
Ind635	IG	260	260	218	230	170	172	118	118	131	133	161	161		-34	-54.65
Ind636	IG	260	287	218	230	160	172	118	128	133	135	161	163		-34	-54.65
Ind637	IG	275	284	218	230	170	172	118	126	139	141	161	161		-34	-54.65
Ind638	IG	260	287	218	230	172	178	118	120	129	149	161	161		-34	-54.65
Ind639	IG	260	275	218	224	172	172	122	124	127	139	161	161		-34	-54.65
Ind640	IG	260	287	218	230	0	0	118	120	129	137	161	161		-34	-54.65
Ind641	IG	260	287	216	228	176	178	118	136	131	133	161	163		-34	-54.65
Ind642	IG	260	272	218	226	160	172	118	134	129	143	161	161		-34	-54.65
Ind643	IG	260	287	218	228	160	172	118	132	131	133	161	161		-34	-54.65
Ind644	IG	260	263	212	220	0	0	116	140	133	135	161	161		-34	-54.65
Ind645	IG	260	281	218	230	160	172	120	134	125	131	161	161		-34	-54.65
Ind646	IG	260	287	218	230	170	172	118	126	133	145	161	161		-34	-54.65
Ind647	IG	260	266	218	230	0	0	118	136	129	139	161	161		-34	-54.65
Ind648	IG	260	287	210	218	170	172	118	130	133	135	161	161		-34	-54.65
Ind649	IG	260	287	218	230	170	172	118	134	129	131	161	161		-34	-54.65
Ind650	IG	260	284	210	218	170	172	118	128	129	131	161	161		-34	-54.65
Ind651	IG	260	272	214	218	162	172	118	134	131	131	161	161		-34	-54.65
Ind652	IG	260	287	218	230	172	172	118	136	123	127	161	161		-34	-54.65
Ind653	IG	260	269	216	230	172	172	118	136	123	129	161	161		-34	-54.65
